# Supplementary material for: Wnt-Ror-Dvl signalling and the dystrophin complex organize planar-polarized membrane compartments in C. elegans muscles
Source: Nat Commun. 2024 Jun 10;15:4935. doi: 10.1038/s41467-024-49154-8 (PMC11164867; doi:10.1038/s41467-024-49154-8)
Supplement: Supplementary file 4 — Supplementary Data 1 [file 41467_2024_49154_MOESM4_ESM.xlsx]

## Sheet: Supplementary Data 1
Figure	Strain	Genotype
1B	JIP1982	twk-12(syb466) V; twk-28(u1049) X
1B	JIP2005	slo-1(cim105) twk-12(syb466) V
1B	JIP2353	twk-24(bln680) twk-12(syb466) V
1C	JIP2304	twk-24(syb382) slo-1(bab148) V; twk-28(u1049) X
1D	JIP2537	islo-1(bab192) IV; slo-1(cim105) V
1E	JIP2307	islo-1(bab193) IV; twk-28(u1049) X
2A	JIP2007	dys-1(bln582) I; twk-28(u1049) X
2A, 2E	JIP2295	dys-1(syb2174) I; twk-28(u1049) X
2B	JIP2093	dyb-1(cx36) I; twk-28(u1049) X
2B	JIP2128	islo-1(bln549) IV; twk-28(u1049) X
2D, 4E	JIP2437	twk-28(u1049bln847) X
2D	JIP2103	stn-1(ok292) I; twk-28(u1049) X
2D	JIP2441	twk-28(u1049) stn-2(ok2417) X
2E	JIP2448	dys-1(syb2174) I; twk-28(u1049bln847) X
2G, 2H, 2I, 2J	JIP2357	dys-1(bln759) I; krSi46 V; twk-28(bln692) X
3A	JIP2329	dys-1(bln759) I; dgn-1(bln797) X
3B, 3C, 3D	JIP2326	pat-2(qy49) III; dgn-1(bln797) X
3E	JIP2290	dys-1(bln759) I; sgcb-1(bln753) II
3F	JIP2291	sgcb-1(bln753) II; pat-2(qy49) III
3G	JIP2250	sgcb-1(bln753) II; dgn-1(qy18) X
4A, 4B	JIP1982	twk-12(syb466) V; twk-28(u1049) X
4A, 4B	JIP2343	dsh-1(ok1445) II; twk-12(syb466) V; twk-28(u1049) X
4A, 4B	JIP2005	slo-1(cim105) twk-12(syb466) V
4A, 4B	JIP2363	dsh-1(ok1445) II; slo-1(cim105) twk-12(syb466) V
4A, 4B	JIP2353	twk-24(bln680) twk-12(syb466) V
4A, 4B	JIP2362	dsh-1(ok1445) II; twk-24(bln680) twk-12(syb466) V
4D	JIP2304	twk-24(syb382) slo-1(bab148) V; twk-28(u1049) X
4D	JIP2554	dsh-1(ok1445) II; twk-24(syb382) slo-1(bab148) V; twk-28(u1049) X
4E	JIP1982	twk-12(syb466) V; twk-28(u1049) X
4E	JIP2343	dsh-1(ok1445) II; twk-12(syb466) V; twk-28(u1049) X
4F	JIP2345	dys-1(bln759) I; twk-28(bln692) X
4F	JIP2346	dys-1(bln759) I; dsh-1(ok1445) II; twk-28(bln692) X
4G	JIP2208	sgcb-1(bln773) II
4G	JIP2638	dsh-1(ok1445) sgcb-1(bln773) II
4H	JIP2439	twk-12(syb466) V; twk-28(u1049bln847) X
4H	JIP2440	dsh-1(ok1445) II; twk-12(syb466) V; twk-28(u1049bln847) X
5B	JIP2301	dsh-1(ok1445) II; twk-28(u1049) X
5B	JIP2956	blnEx253 ; dsh-1(ok1445) II ; twk-28(u1049) X
5B	JIP2958	blnEx255 ; dsh-1(ok1445) II ; twk-28(u1049) X
5B	JIP2960	blnEx257 ; dsh-1(ok1445) II ; twk-28(u1049) X
5B	JIP2964	blnEx261 ; dsh-1(ok1445) II ; twk-28(u1049) X
5C	TU5187	twk-28(u1049) X
5C	JIP2301	dsh-1(ok1445) II; twk-28(u1049) X
5C	JIP2342	mig-14(ga62) II; twk-28(u1049) X
5C	JIP2235	egl-20(n585) IV; twk-28(u1049) X
5C	JIP2224	cam-1(gm122) II; twk-28(u1049) X
5E	JIP2226	cam-1(ak37) II ; acr-16(kr305) V ; twk-28(u1049) X
5E	JIP2236	cam-1(ks52) II ; twk-28(u1049) X
5E	JIP2582	cam-1(bab212bln930) II ; twk-28(u1049) X
6A	MCP365	dsh-1(bab365) II
6B	JIP2578	dsh-1(bab365) II; twk-12(syb466) V
6C	JIP2576	dsh-1(bab365) II; twk-28(bln692) X
6D	JIP2637	blnEx246; twk-28(u1049) X
6D	JIP2943	blnEx247; dsh-1(ok1445) I; twk-28(u1049) X
6D	JIP1982	twk-12(syb466) V; twk-28(u1049) X
6D	JIP2343	dsh-1(ok1445) II; twk-12(syb466) V; twk-28(u1049) X
6E, 6F	JIP2575	dsh-1(bab365) II ; krSi46 IV ; twk-28(bln692) X
S1A	JIP1988	twk-8(bln660) IV
S1A	JIP2086	dys-1(bln582) I; twk-8(bln660) IV
S1A	JIP1441	twk-18(bln305) X
S1A	JIP2088	dys-1(bln582) I; twk-18(bln305) X
S1A	PHX382	twk-24(syb382) V
S1A	JIP2085	dys-1(bln582) I; twk-24(syb382) V
S1A	PHX523	twk-42(syb523) V
S1A	JIP2089	dys-1(bln582) I; twk-42(syb523) V
S1B	PHX466	twk-12(syb466) V
S1B	TU5619	twk-43(u1066) V
S1D	JIP1694	twk-28(bln485) X
S1F, S1G	TU5187	twk-28(u1049) X
S1F	JIP2358	twk-28(u1049) sgca-1(tm1232) X
S1F	JIP2333	sgcb-1(bab9) II; twk-28(u1049) X
S1F	JIP2270	sgn-1(bab13) II; twk-28(u1049) X
S1F, S1G	JIP2435	sgn-1(bab13) sgcb-1(bab9) II; twk-28(u1049) sgca-1(tm1232) X
S2A	NK2318	dgn-1(qy18) X
S2A	JIP2306	unc-52(e444) II; dgn-1(qy18) X
S2B	NK2318	dgn-1(qy18) X
S2B	JIP2286	dys-1(syb2174) I; dgn-1(qy18) X
S2B	JIP2285	dyb-1(cx36) I; dgn-1(qy18) X
S2B	JIP2538	dys-1(syb2174) dyb-1(cx36) I; dgn-1(qy18) X
S2C	JIP2360	sgcb-1(bln773) II; sgca-1(bln750) X
S2D	JIP2359	sgn-1(bab249) sgcb-1(bln773) II
S2E	JIP2205	sgca-1(bln750) X
S2E	JIP2278	sgcb-1(bab9) II; sgca-1(bln750) X
S2E	JIP2279	sgn-1(bab13) II; sgca-1(bln750) X
S2E	JIP2208	sgcb-1(bln753) II
S2E	JIP2253	sgcb-1(bln753) II; sgca-1(tm1232) X
S2E	JIP2625	sgcb-1(bln753) sgn-1(bab13) II
S2E	MCP249	sgn-1(bab249) II
S2E	JIP2361	sgn-1(bab249) II; sgca-1(tm1232) X
S2E	JIP2444	sgn-1(bab249) sgcb-1(bab9) II
S2F	JIP2208	sgcb-1(bln753) II
S2F	JIP2292	dyb-1(cx36) I; sgcb-1(bln753) II
S2F	JIP2289	dys-1(syb2174) I; sgcb-1(bln753) II
S2F	JIP2310	dys-1(syb2174) dyb-1(cx36) I; sgcb-1(bln753) II
S3A	JIP2601	stn-2(bln946) dgn-1(bln797) X
S3B	JIP2314	dyb-1(bab186) I; sgcb-1(bln773) II
S3C	JIP2311	stn-1 (bab191) I; sgcb-1(bln773) II
S3D	JIP2287	dyb-1(bab186) I; dgn-1(qy18) X
S3E	JIP2606	stn-1(bab191) I ; stn-2(bln944) X
S4A	JIP2329	dys-1(bln759) I; dgn-1(bln797) X
S4B	JIP2601	stn-2(bln946) dgn-1(bln797) X
S4C	JIP2314	dyb-1(bab186) I; sgcb-1(bln773) II
S4D	JIP2311	stn-1 (bab191) I; sgcb-1(bln773) II
S4E	JIP2287	dyb-1(bab186) I; dgn-1(qy18) X
S4F	JIP2290	dys-1(bln759) I; sgcb-1(bln753) II
S4G	JIP2606	stn-1(bab191) I ; stn-2(bln944) X
S5	JIP2256	sgcb-1(bln753) II; twk-28(u1049) X
S5	JIP2446	stn-1(bab191) I; twk-28(u1049) X
S5	JIP2308	dyb-1(bab186) I; twk-28(u1049) X
S5	JIP2330	dgn-1(bln797) twk-28(u1049) X
S5	JIP2345	dys-1(bln759) I; twk-28(bln692) X
S5	MCP200	stn-2(bab200) twk-28(u1049) X
S6A	JIP2581	mig-5(bln929) II ; twk-12(syb466) V ; twk-28(u1049) X
S6A	JIP3227	dsh-2(bln1125) II ; twk-28(u1049) X
S6B	TU5187	twk-28(u1049) X
S6B	JIP2354	twk-28(u1049) vang-1(ok1142) X
S6B	JIP2212	fmi-1(tm306) V; twk-28(u1049) X
S6B	JIP2238	prkl-1(ok3182) IV; twk-28(u1049) X
S6B	JIP2436	bar-1(ga80) twk-28(u1049) X
S6B	JIP2234	cdh-1(gk747) III; twk-28(u1049) X
S6B	JIP2233	cdh-3(pk87) III; twk-28(u1049) X
S6B	JIP2336	cdh-4(hd40) III; twk-28(u1049) X
S6C	JIP2213	cwn-1(ok546) II; twk-28(u1049) X
S6C	JIP2302	cwn-2(ok895) IV; twk-28(u1049) X
S6C	JIP2168	lin-44(e1792) lin-17(n671) I; twk-28(u1049) X
S6C	JIP2560	egl-20(bln916) IV ; twk-12(syb466) V ; twk-28(u1049) X
S6D	JIP2355	mig-1(e1787) I; cfz-2(ok1201) wls51 V; twk-28(u1049) X
S6D	JIP2561	twk-12(syb466) V ; lin-18(bln918) twk-28(u1049) X
S7A	MCP365	dsh-1(bab365) II
S7A	JIP2593	dsh-1(bab365) II ; egl-20(bln938) IV ; twk-12(syb466) V
S7A	JIP2584	cam-1(ak37) dsh-1(bab365) II
S7B	JIP2575	dsh-1(bab365) II ; krSi46 IV ; twk-28(bln692) X
