# Supplementary material for: Wnt-Ror-Dvl signalling and the dystrophin complex organize planar-polarized membrane compartments in C. elegans muscles
Source: Nat Commun. 2024 Jun 10;15:4935. doi: 10.1038/s41467-024-49154-8 (PMC11164867; doi:10.1038/s41467-024-49154-8)
Supplement: Supplementary file 5 — Supplementary Data 2 [file 41467_2024_49154_MOESM5_ESM.xlsx]

## Sheet: Supplementary Data 2
Allele	Locus	Description	Source
ak37	cam-1	gene deletion	CGC
bab13	sgn-1	molecular null ; break points caccgtctgagagccacacc//ctgagagcggttggtcagcc	this study
bab149	slo-1	slo-1::TagBFP C-terminal fusion; crRNA: crRNA-MCP029 ; Repair template: PCR oMCP576/oMCP611 on pPT66	this study
bab186	dyb-1	wrmScarlet::dyb-1 N-terminal fusion; crRNA: crRNA-NB001 ; Repair template: PCR oNB005/oNB006 on pSEM103	this study
bab191	stn-1	wrmScarlet::stn-1 N-terminal fusion; crRNA: crRNA-NB002 ; Repair template: PCR oNB001/oNB002 on pSEM103	this study
bab192, bab193	islo-1	wrmScarlet::islo-1 N-terminal fusion; crRNA: crRNA-NB004 ; Repair template: PCR oNB019/oNB020 on pSEM103	this study
bab199	stn-2	stn-2::wrmScarlet C-terminal fusion; crRNA: crRNA-NB003 ; Repair template: PCR oNB013/oNB014 on pSEM103	this study
bab212	cam-1	cam-1::degron::wrmScarlet C-terminal fusion; crRNA: crRNA-oNB006 ; Repair template: PCR oNB041/oNB042 on pBB10	this study
bab212bln930	cam-1	cam-1(G713R)::degron::wrmScarlet ; crRNA: crRNA-crAP107 ; Repair template: oAP164	this study
bab249	sgn-1	sgn-1::wrmScarlet C-terminal fusion; crRNA: crNZ32 ; Repair template: PCR oNZ418/oNZ419 on pSEM89	this study
bab365	dsh-1	dsh-1::degron::mNeonGreen C-terminal fusion; crRNA: crRNA-NB042 ; Repair template: PCR oNB343-oNB344 on pBB8	this study
bab9	sgcb-1	molecular null ; break points gccgactccgttgggatctt//gttagatctatgcggcctgc	this study
bln305	twk-18	wrmScarlet::twk-18 N-terminal fusion	El Mouridi et al., 2017
bln485	twk-28	twk-28(L210T); crRNA: crNZ12 ; Repair template: oMG816	this study
bln545	dys-1	W81Amber ; C to T ; ChrI:11556616	this study
bln549	islo-1	G165D ; G to A ; ChrIV:8137939	this study
bln552	dys-1	W2277Opal ; C to T ; ChrI:11540064	this study
bln554	dys-1	W138Amber ; C to T ; ChrI:11556280	this study
bln556	dys-1	loss of splice-donor site ; G to A ; ChrI:11532291	this study
bln557	dys-1	Q30Ochre ; G to A ; ChrI:11556770	this study
bln562	dys-1	Q2992Ochre ; G to A ; ChrI:11534654	this study
bln564	dys-1	W2807Amber ; C to T ; ChrI:11536387	this study
bln565	dys-1	W2582Opal ; C to T ; ChrI:11538087	this study
bln566	dys-1	W2773Opal ; C to T ; ChrI:11536816	this study
bln568	dys-1	Q1615Ochre ; G to A ; ChrI:11543893	this study
bln571	dys-1	E2442Ochre ; C to A ; ChrI:11538895	this study
bln573	dys-1	Q2695Ochre ; G to A ; ChrI:11537052	this study
bln582	dys-1	W110Opal ; C to T ; ChrI:11556528	this study
bln583	dys-1	K1527Ambre ; T to A ; ChrI:11544157	this study
bln660	twk-8	twk-8::wrmScarlet C-terminal fusion; crRNA: crRNA-gBR011 ; Repair template: PCR oMCP546/oMCP521 on pSEM103	this study
bln680	twk-24	mNeonGreen::TEV^3xFLAG::twk-24 N-terminal fusion; crRNA: crRNA-crALB17 ; Repair template: PCR oALB126/oALB127	this study
bln692	twk-28	wrmScarlet::twk-28 N-terminal fusion; crRNA: crNZ11 ; Repair template: PCR oNZ245/oNZ246 on pSEM89	this study
bln750	sgca-1	wrmScarlet::sgca-1 N-terminal fusion; crRNA: crNZ30 ; Repair template: PCR oNZ385/oNZ386 on pSEM89	this study
bln753	sgcb-1	sgcb-1::wrmScarlet C-terminal fusion; crRNA: crNZ31 ; Repair template: PCR oNZ393/oNZ394 on pSEM89	this study
bln759	dys-1	dys-1::degron::mNeonGreen C-terminal fusion; crRNA: crNZ27 ; Repair template: PCR oNZ377/oNZ378 on pBB8	this study
bln773	sgcb-1	sgcb-1::mNeonGreen C-terminal fusion; crRNA: crNZ31 ; Repair template: PCR oNZ441/oNZ394 on pDD268	this study
bln797	dgn-1	dgn-1::degron::wrmScarlet C-terminal fusion; crRNA: crNZ35 ; Repair template: PCR oNZ439/oNZ440 on pBB10	this study
bln916, bln938	egl-20	P21Stop ; crRNA: crAP2 ; Repair template: oAP129	this study
bln917	lon-1	C185Y ; crRNA: crAP105 ; Repair template: oAP168	this study
bln918	lin-18	Q105Stop ; crRNA: crAP106 ; Repair template: oAP172	this study
bln920	dpy-10	dpy-10 loss-of-function ; sgRNA: CRpMD8	this study
bln929	mig-5	molecular null ; crRNA: crAP108, crAP109 ; Repair template: oAP177	this study
bln944, bln946	stn-2	stn-2::mNeonGreen C-terminal fusion; crRNA: crRNA-NB003 ; Repair template: PCR oAP163/oAP164 on pSEM103	this study
bln1125	dsh-2	molecular null ; crRNA: crEC15, crEC16 ; Repair template: oEC173	this study
blnEx246	Ex[Pmyo-3::mCherry]	pCFJ104 10ng/µl	Gift from C. Frøkjær-Jensen
blnEx247	Ex[Pmyo-3::mCherry]	pCFJ104 10ng/µl	Gift from C. Frøkjær-Jensen
blnEx253	Ex[Pmyo-3::dsh-1a]	pAP3 5ng/µl ; pCFJ104 10ng/µl	this study
blnEx255	Ex[Pmyo-3::dsh-1aDeltaDIX]	pAP4 5ng/µl ; pCFJ104 10ng/µl	this study
blnEx257	Ex[Pmyo-3::dsh-1aDeltaPDZ]	pAP5 5ng/µl ; pCFJ104 10ng/µl	this study
blnEx261	Ex[Pmyo-3::dsh-1aDeltaDEP]	pAP6 5ng/µl ; pCFJ104 10ng/µl	this study
cim105	slo-1	slo-1::GFP	Oh et al., 2017
cx36	dyb-1	Q38Stop	CGC
e1787	mig-1	Q281Stop	CGC
e444	unc-52	UNC-52a R1811	CGC
ga62	mig-14	H329Y	CGC
gk747	cdh-1	gene deletion ; break points tgtgtgtgtgtgtgtgtgtgtgtg//agagtttgggcttattttttgaaatt	CGC
gm122	cam-1	Q277Stop	CGC
hd40	cdh-4	gene deletion ; break points ATTTTTTACAAAAATTCTTAAA//atttctttaaataaaaaaacattttcagGGTGAG	CGC
krSi46	Peft-3::TIR1-TagBFP	ubiquitous TIR1 expression transgene ; MiniMos single copy insertion	Zhou et al., 2021
ks52	cam-1	gene deletion ; break points TGCATATTATCGGAAATTAAATGGA//AGTCCAGCTCATTCGATTCTTCAGC	CGC
n1792	lin-44	W100Stop	CGC
n585	egl-20	C99S	CGC
n671	lin-17	Q449Stop	CGC
ok1142	vang-1	gene deletion ; break points tgcaaggaggcaccgcaggcttcaa//acaaaaacactttaacaaaaaatat	CGC
ok1201	cfz-2	gene deletion ; break points GGAATGGCTGCCTCGGTTTGGTGGG//TCGTCGTGGAAAAATGCTATTTGCT	CGC
ok1445	dsh-1	gene deletion ; break points tcggagccaattgttgattcttcga//aatggtgcctcagactccggctcca	CGC
ok2417	stn-2	gene deletion ; break points cggtaatatgcttgctcaaaaagtt//ttgtttctactcatgtttcttcgtc	CGC
ok292	stn-1	gene deletion ; break points GTAACAACCCCCAAGTGAGA//AGCCAGTCGTGTTCATTCTT	CGC
ok3182	prkl-1	gene deletion ; break points aataacaagagttgaaaaagcaaat//tttcgggtttaaattgtatacctct	CGC
ok546	cwn-1	gene deletion ; break points gatcgtttttcgagtagtcacaacc//tgagaaattttcaagaagatttatc	CGC
ok895	cwn-2	gene deletion ; break points tgtgagcatcggagcacaaaatgct//caatttttctttaaaaatgtaattt	CGC
pk87	cdh-3	gene deletion ; break points aagtctttttattcaatttaaaaattttaaa//TTATACTGCCACAATATCTGGTAAATCCA	CGC
qy18	dgn-1	dgn-1::mNeonGreen::TEV^3xFLAG C-terminal fusion	CGC
qy49	pat-2	pat-2::(2x)mNeonGreen C-terminal fusion	CGC
syb2174	dys-1	molecular null ; deletion break points : cgaaaaagtgcaacaacacc//tttttattgatttatcgatt	this study
syb382	twk-24	wrmScarlet::twk-24 N-terminal fusion	this study
syb466	twk-12	wrmScarlet::twk-12 N-terminal fusion	this study
syb523	twk-42	wrmScarlet::twk-42 N-terminal fusion	this study
tm1232	sgca-1	gene deletion ; break points gcaatcacgtgtagtgtaacatgct//tttaagataaaaataatgaatatat	Mitani lab
tm306	fmi-1	gene deletion ; break points gttcatgaaggatgcaagcatcgta//gaaagaactgtcaacttgaagcacc	Mitani lab
u1049	twk-28	mNeonGreen::TEV^3xFLAG::twk-28 N-terminal fusion	Gift from M. Chalfie
u1049bln847	twk-28	mNeonGreen::TEV^3xFLAG::twk-28△(ESDV); crRNA: crNZ13 ; Repair template: oNZ383	this study
u1066	twk-43	unc-43::mNeonGreen C-terminal fusion	Gift from M. Chalfie
