# Supplementary material for: Wnt-Ror-Dvl signalling and the dystrophin complex organize planar-polarized membrane compartments in C. elegans muscles
Source: Nat Commun. 2024 Jun 10;15:4935. doi: 10.1038/s41467-024-49154-8 (PMC11164867; doi:10.1038/s41467-024-49154-8)
Supplement: Supplementary file 6 — Supplementary Data 3 [file 41467_2024_49154_MOESM6_ESM.xlsx]

## Sheet: Supplementary Data 3
Name	Sequence (5'-3')
oNZ245	ttttcttgtggacccaccagttgttcattattcctctctctctcccaattctccactttctggtgtatcccgagcaaaagtggcttcttctgctggatcaattgaattagcagtacaaaaATGGTCAGCAAGGGAGAGGC
oNZ246	tcattaagtgatgacagtgagctgtctgccgagccctgtgagttgaaaattgaggggtactaaacgttttgtatgccaagttaccatatcgaatgtgtccacagcattgtgagtgtacatCTTGTAGAGCTCGTCCATTC
oMG816	GGCAGAGTAGCATGCATCATTTTTGCACTGCTGGGCATCCCACTgCTgacaGTTACAATTGCAGACATTGGAAAATTCCTCTCAGAGTTTCTAAGTTATCTC
oNZ383	TAAAACGAATAATGATTCCATTGAGGAACCAGGCGATTTGTGTACCGTAttTgATcCAGAAATGAtaattttttctgaaggcatgataatttgttgaaaa
oNZ439	TCAGCACGAGAATCCGTTGTACAAGCCACCACCACCAATCGCCAGCAACTCTCCACGTCTCGGACATGCTTCATCATCATCGAAtCAAAAGCTTACTAGTatgcctaaagatccagccaa
oNZ440	gggaaaggtagaggataataacaggaagagacatcagttcataacagtggatacaatttctcgctcggaaTTAAGGAGGAATGAATGGAGACTGGCATGCCTTGTAGAGCTCGTCCATTC
oNZ377	ACAAATGCAAAATCTAATGACAGCTTGTGATGATTTAGGAAAAGCAATGGAATCCCTGGTGGTGTCTGTTGTATATGATTCCGATGATGAaGAGAATGATatgcctaaagatccagccaa
oNZ378	gtatattcgtatatgggactagagattttgtgtgtctttttggataaaaaaattcgaaatggtaaaaatcaacaaaaaatcgataaatcaataaaaaTCAaCCactgGCaCCCTTGTACA
oNZ393	tctagatggaatgcggctctgtgcgtgtgctcaattcaatcataaactatttatagtacctgctaataagcattgtttcactagtaatactttttgttctATGGTCAGCAAGGGAGAGGC
oNZ394	tacgcttttataaactttgtgaacaaaatacttattcttcaaaaaaaaaccaatatttattatatatgcacttattaattttacaacctcaaaacattcaCTTGTAGAGCTCGTCCATTC
oNZ441	tctagatggaatgcggctctgtgcgtgtgctcaattcaatcataaactatttatagtacctgctaataagcattgtttcactagtaatactttttgCtcAGGAGCATCGGGAGCCTCAGG
oNZ385	ttcacttaaaATGAAAATTCGTTTACTCGATTTTTCGATATTCTCCATTTTGTTGCTATTTCGAACGTCGAAATCATTCAAAGCTCCTACTCACGTGACTATGGTCAGCAAGGGAGAGGC
oNZ386	ataaaagagcaattgataaaaacgatcaatagtttgcacCTGTGCTCGGGAAAAAGTGTGCAGAATGGAGAGTGTGGACAAAAAACTTTCCtTTGGTTGCCTTGTAGAGCTCGTCCATTC
oNZ418	tactcctattacaccacttgttccttgccaacgactcgtgtcctccgaaatcatctatttggcatttagttcaatcgattgatctgaaatcgaatgaaaaATGGTCAGCAAGGGAGAGGC
oNZ419	CCATCGTTTGATGAGACACTCCACGAGACAAACTTTGTTCGTTTCGAGACCATACCGGCTCATCAGTCGGtCCCATtGCgTAtACaGGgTAGCCTCTCATCTTGTAGAGCTCGTCCATTC
oNB005	tggccagccattttgtgggtggagttttggtttaaatttttttaaaattgatttaaaatttaaattttaaatttcagacactctgggtttttctcctgaaATGGTCAGCAAGGGAGAGGC
oNB006	TGCCACAATTGGTGGTACAGAATGCATTGCACGATGATGGTCTGGTGATGGTGCACTGCTCGGCTCACGTGGTCCTCCTCCACCATTTGACCACAACATCTTGTAGAGCTCGTCCATTCC
oNB001	tcaaatttttggcataaattggtatatgcaatattcaactttacagagtacaatcggctcaatttcgtagtattgctccgattagatcggcgtcgtttcgATGGTCAGCAAGGGAGAGGC
oNB002	tacTTGTAATGTGATAGCAGTTGGATCGAGAGTAGCCAATACACGATGCCATTGTCCCTGAACAAAAATGTCGACCAGGCCGGATCGAACGGCaGCCATCTTGTAGAGCTCGTCCATTCC
oAP163	ACAGTTGTATTCAACCTTCATTCCTTTGTTCTTGCCAGAATTGTTTCCACTGATCCAGACTATTTGAAGGCTAATCGTTATGTTGGAAATGCAGAaGACATGGTGAGCAAGGGCGAGGAG
oAP164	tgttgaaaacctagctttaactcatgattcaaattttgttttaaacaacagttgaacaacaacaaaaaaatatttatgctttgaaaatcaaaaatcaTTACTTGTACAGCTCGTCCATGC
oNB013	AACAGTTGTATTCAACCTTCATTCCTTTGTTCTTGCCAGAATTGTTTCCACTGATCCAGACTATTTGAAGGCTAATCGTTATGTTGGAAATGCAGAaGACATGGTCAGCAAGGGAGAGGC
oNB014	gttgaaaacctagctttaactcatgattcaaattttgttttaaacaacagttgaacaacaacaaaaaaatatttatgctttgaaaatcaaaaatcaTTACTTGTAGAGCTCGTCCATTCC
oNB019	atgaaaaatacagaaagtcgtccagcttttatttttattcctgctcaataatacaatttatattcagttctagattttcttattcaaataattattcaagATGGTCAGCAAGGGAGAGGC
oNB020	taaatagtttggtgtgtcaactggagtgttggttgtggcaacagatgttttcgtggatttcctcatcgtgtgtatcatcttttatcaaacacttacCATCTTGTAGAGCTCGTCCATTCC
oMCP576	taaaatacattttttcctcaaaaaatcaatatttcctctagGTCTACGTACTTGAACAATTCGATCCGGGACTGGAGTACGAGCCGGGCAAACGATCAGAGCTTATTAAGGAGAATATGC
oMCP611	ataacccgtagtttgtagcaagaaaatcggataaaattaggccCTAAAAGTGATTAAGCTTGTGACCCAGTTTGC
oNB041	TCCGAGCCAAAAGCTTCATCGACGTGTCGAAGGAGCATCCCCGCTGATGAAACGTCATGATGCTAATTATGCATATTCAGAGGATGGTGATTCTGATatgcctaaagatccagccaaacc
oNB042	taacaacagtgaagaaaaggattgagggggaaaatgggaagatgatcaccgataaaacaacaaaaaaaaaagaaaatttttgggaagaagcatcTCACTTGTAGAGCTCGTCCATTCCTC
oALB126	acatgtttccaagacctcgattcattcgatctttccatttactatctgcacttttgctccttccagcaacaattttatcatctttctttgtCgttccattTCTCTTGTCATCGTCATCCT
oALB127	ttgtttctctagagttcattgatttttatgttattaccacttccttatcatcaacttatcacctacttatcctctcattgtttttgtttcagaaggtgatATGGTCTCCAAGGGAGAGGA
oAP164	CTCGTTGCCAAATCCCTATGCACAAATGACATTGACGCGAGATATTCCATgCgAAGTGCAATTTGAGTCGCAATATACAAGAACTCAGCGTTTGCCTCCGTAAT
oNB343	TGAAGATGGTGGACCCAAATACCAATGGACCATCGGAATGAACGGAATGTCTGCTGGCAACGGAAGCTCTGTGATGCTCCCACCCCCACATTTACCTatgcctaaagatccagccaaacc
oNB344	atgacattCTAAATGTGCATTACATACATGCGCGATTCGCCGTCGCTTACCATTGACGGAGCCATCCCTTTAAAAGCTCCAGGAGGGCCAGCCATACCTCCCGATGCTCCTGAGGCTCCC
oAP168	GATGTCCACGTCCCCAGACACCCTGAACGTCACGGCAACGGGAGAAGCCGTATCCGACTAGGTTAGTCTTAGCCCAGACAACctaaattagttgattttatttaatttgtacacttagaaa
oAP172	taagaaacaataaattatcatttgaaaaatgtttcgcgaaatgaatacCCTaCAAtGAcTCTGGgACCGTTCCTTTCAATGGAATTCGAACAATAGGAAGCACAGAAGAGTCATC
oAP129	TTTCATTTGCCTGATTTTTCTATTTGTTCTCCTCGTTTATGGGCAATATTGCTAGCCATCTGCCACATACAGTACGCAACAAGTTCCATATAACTGGCTgtaagt
oMCP546	cgtcattcaataaaaaacgagagaattcgaggtcccgtaacaaatcTgaaGGAGCATCGGGAGCCTCAG
oMCP521	gatgagaagaaatcagatgacattgtgcaatgacgatgaatgacaattaCTTGTAGAGCTCGTCCATTCC
oAP177	taaaatattgaattcagatttctaacatttaatttaaaactcattgcatttaccgattctcgccttaattcccacatgcttt
oEC173	taaacaaacaatattattatcgattttcttgatgagtccccacatgtcaattgacctgaccaacgggatatttgtcatttttaatctctcgacatccactgcctttttcatgttctcatc
