# Supplementary material for: Wnt-Ror-Dvl signalling and the dystrophin complex organize planar-polarized membrane compartments in C. elegans muscles
Source: Nat Commun. 2024 Jun 10;15:4935. doi: 10.1038/s41467-024-49154-8 (PMC11164867; doi:10.1038/s41467-024-49154-8)
Supplement: Supplementary file 7 — Supplementary Data 4 [file 41467_2024_49154_MOESM7_ESM.xlsx]

## Sheet: Supplementary Data 4
Name	Sequence (5'-3')	Target locus
crNZ11	aATGTACACTCACAATGCTG	twk-28
crNZ12	CAATGTCTGCAATTGTAACA	twk-28
crNZ13	GATTCTTTCTGTATAAGGTA	twk-28
crNZ27	TGTATATGATTCCGATGATG	dys-1
crNZ30	TACTCACGTGACTGCAACCA	sgca-1
crNZ31	ttttgttcttgaatgttttg	sgcb-1
crNZ32	GCTATCCGGTTTATGCGATG	sgn-1
crNZ35	TGAATGGAGACTGAAGCTTT	dgn-1
crAP2	GTACTGTATGTGGCAGATGG	egl-20
crAP100	AAGGAGGAATGAATGGAGAC	dgn-1
crAP105	TGGGCAAAGACGAATCTCGT	lon-1
crAP106	ACGGTGCCAGAATCTTTGCA	lin-18
crAP107	ATTGCGACTCAAATTGCACT	cam-1
crAP108	CTGCAGTCTGATGTGCATGG	mig-5
crAP109	attaaggcgagaatcggtaa	mig-5
CRpMD8	GCTACCATAGGCACCACGAGCGG	dpy-10
crRNA-NB001	gtttttctcctgaaATGTTG	dyb-1
crRNA-NB002	GACCAGGCCGGATCGAACGG	stn-1
crRNA-NB003	TTGAAGGCTAATCGTTATGT	stn-2
crRN-NB004	tcgtggatttcctcatcgtg	islo-1
crRNA-oNB006	AGAGGATGGTGATTCTGATT	cam-1
crRNA-MCP029	ccCTAAAAGTGTCGTTTGCC	slo-1
crRNA-NB042	CCACCCCCACATTTACCTGG	dsh-1
crALB17	aattttatcatctttctttg	twk-24
crRNA-gBR011	TTCGAGGTCCCGTAACAAAT	twk-8
crEC15	acgcgtcttcagccaaggtc	dsh-2
crEC16	taactgtgtattcctcccaa	dsh-2
