# Supplementary material for: Wnt-Ror-Dvl signalling and the dystrophin complex organize planar-polarized membrane compartments in C. elegans muscles
Source: Nat Commun. 2024 Jun 10;15:4935. doi: 10.1038/s41467-024-49154-8 (PMC11164867; doi:10.1038/s41467-024-49154-8)
Supplement: Supplementary file 8 — Supplementary Data 5 [file 41467_2024_49154_MOESM8_ESM.xlsx]

## Sheet: Supplementary Data 5
Name	Description	Source
pBB8	degron::mNG ; PCR template for AID degron-mNeonGreen gene editing repair templates	Gift from JL Bessereau
pBB10	degron::wrmScarlet ; PCR template for AID degron-wrmScarlet gene editing repair templates	Gift from JL Bessereau
pSEM89	SL2::wrmScarlet ; PCR template for SL2::wrmScarlet gene editing repair templates	this study
pSEM103	wrmScarlet ; PCR template for wrmScarlet gene editing repair templates	this study
pPT66	TagBFP ; PCR template for TagBFP gene editing repair templates	this study
pDD268	mNG-C1^SEC^3xFlag ; PCR template for mNeonGreen gene editing repair templates	Dickinson et al., 2015
pAP3	Pmyo-3::dsh-1a(cDNA)::let-858 3'UTR ; vector for muscle-specific expression of wild-type dsh-1a cDNA	this study
pAP4	Pmyo-3::dsh-1a(cDNA)_deltaDIX::let-858 3'UTR ; vector for muscle-specific expression of dsh-1a cDNA lacking DIX domain [H69-E152]	this study
pAP5	Pmyo-3::dsh-1a(cDNA)_deltaPDZ::let-858 3'UTR ; vector for muscle-specific expression of dsh-1a cDNA lacking PDZ domain [N312-F391]	this study
pAP6	Pmyo-3::dsh-1a(cDNA)_deltaDEP::let-858 3'UTR ; vector for muscle-specific expression of dsh-1a cDNA lacking DEP domain [P490-D564]	this study
pIBS44	TWK-28 cDNA for mRNA in vitro transcription	this study
pOA51	TWK-28 L210T cDNA for mRNA in vitro transcription	this study
